# Supplementary material for: Efficacy of high-intensity interval training versus continuous training on serum myonectin and lipid outcomes in adults with metabolic syndrome: A post-hoc analysis of a clinical trial
Source: PLoS One. 2024 Jul 18;19(7):e0307256. doi: 10.1371/journal.pone.0307256 (PMC11257237; doi:10.1371/journal.pone.0307256)
Supplement: S1 Table. Dataset — (XLSX) [file pone.0307256.s002.xlsx]

## Sheet: Dataset_Intraining MET_secundar
code	sex	ageyears	maritalstatus	work	socieconomics	smoker	liquourlastmonth	medications	antiHTA	iecaaraii	betab	cachannelb	diuretics	aspirin	estatins	oralhipo	antitrigly	SBP	DBP	WC	Intervention	GPAQ	glyc1	insulin1	HbA1	trigly1	ldl1	hdl1	CT1	CT/HDL1	trigly2	ldl2	hdl2	CT2	CT/HDL2	C16:0(1)	C18:0(1)	C18:2n6c(1)	C16:0(2)	C18:0(2)	C18:2n6c(2)	Myon1	Myon2	weight1dxa	height1dxa	bmi1dxa	kgfatmasstot1	kgfatmasstot_m2_1	SMI2kgfatmassappend_m2_1
001A	0	61	2	5	3	2	0	1	1	1	0	0	0	0	0	0	0	142	70	92	0	17760	103.99	16.58	5.69	136.22	123.4	49.1	199.744	4.06811	88.15	115.7	50.98	184.31	3.61534	0.0860393	0.0118387	0.0415181	0.101321	0.0473888	0.050669	0.873135	0.8337	77.5	176	25.02	20.362	6.573	2.76818
003A	0	52	2	2	3	2	0	1	1	1	0	0	0	0	0	0	0	130	82	108.7	1	120	89.75	14.48	5.85	101.62		41.27			83.58		42.99			0.2894	0.1354	0.1114	0.150901	0.0313956	0.0838564	1.11546	0.888726	85.3	167.4	30.44	30.29	10.809	3.82268
004A	0	61	2	3	3	2	0	1	1	1	0	0	0	0	0	0	0	118	80	87	1	3360	102.94	11.31	5.55	178.53	108.5	48.56	192.766	3.96965	171.45	113.6	50.47	198.36	3.93026	0.103049	0.0370816	0.0722093	0.107014	0.0424872	0.0769137	1.13978	1.5522	64.5	168.8	22.64	14.618	5.13	1.80245
008A	1	48	2	1	3	2	0	1	0	0	0	0	0	0	0	0	0	148	88	87.3	0	240	85.1	22.83	5.65	183.45		49.61			214.49		48.76			0.2035	0.1158	0.0818	0.141804	0.0276279	0.0736321	0.799166	0.783786	58.6	152.6	25.16	21.797	9.36	4.5391
012A	1	57	1	1	2	2	0	0	0	0	0	0	0	0	0	0	0	146	88	95.1	0	0	99.45	19.2	5.89	185.98	205.3	53.08	295.576	5.5685	231.49	208.4	50.52	305.218	6.04153	0.134652	0.0698408	0.0928007	0.142826	0.0719037	0.0908573	1.64998	1.6108	72.7	160.1	28.36	32.03	12.496	5.32545
013A	0	49	2	4	5	2	0	1	1	1	0	0	0	0	0	0	0	142	100	138.3	1	0	84.79	22.98	5.24	126.24	183.2	48.58	257.028	5.29082	107.89	151.9	45.94	219.418	4.77619	0.162886	0.0891744	0.108984	0.24276	0.145199	0.141454	10.4353	13.0008	139.3	183.6	41.32	55.592	16.492	6.76197
015A	0	46	2	4	2	2	0	0	0	0	0	0	0	0	0	0	0	126	78	92.8	1	720	102.07	13.02	6	217.32	63.3	35.03	141.794	4.04779	89.41	68.2	38.13	124.212	3.25759	0.132678			0.104583	0.0624273	0.0712716	1.62628	0.562041	68.6	166.9	24.63	16.771	6.021	2.17378
016A	1	40	2	1	2	2	0	0	0	0	0	0	0	0	0	0	0	126	78	102.5	0	1200	95.58	13.99	5.69	207.95	149.7	45.19	236.48	5.23302	101.93	135.9	39.67	195.956	4.93965	0.120601	0.0570808	0.0795603	0.291724	0.150866	0.21371	6.40365	7.01024	76	152.3	32.77	31.924	13.763	7.15494
017A	0	56	2	3	2	2	1	1	1	1	0	0	0	0	0	0	0	120	80	94.5	1	720	102.43	13.93	5.36	214.07	89.3	31.79	163.904	5.15584						0.241271	0.132498	0.102861				1.63679		69.9	158.1	27.96	18.168	7.269	2.55865
019A	0	42	2	3	5	2	0	0	0	0	0	0	0	0	0	0	0	120	70	92.3	0	600	108.02	9.58	5.18	127.04	114.6	37.54	177.548	4.72957	76.7	102.5	35.66	153.5	4.30454	0.150406	0.0783596	0.0789446	0.280397	0.131746	0.145693	17.5755	17.9721	74.8	177.1	23.85	17.085	5.447	2.30296
020A	1	61	2	4	2	2	0	1	1	1	0	0	1	0	0	0	0	130	74	93.9	0	80	95.82	11.38	5.83	169.48	136.3	39.7	209.896	5.28705	197.62	168.9	36.84	245.264	6.65755	0.222548			0.469163	0.245389	0.260869	2.73602	3.81618	67.4	156.3	27.59	27.666	11.325	4.72266
021A	0	45	1	4	3	2	1	0	0	0	0	0	0	0	0	0	1	102	84	100.7	0	2160	107.33	22.3	5.72	318.14	161.9	41.21	266.738	6.47265	128.35	194.2	53.16	273.03	5.136	0.229834	0.12796	0.224285	0.217485	0.127035	0.15359	1.18465	0.964916	81	167	29.04	28.719	10.298	3.74173
022A	1	51	1	4	1	2	0	1	1	0	1	0	1	0	0	0	1	112	64	95.5	1	400	109.39	19.38	5.79	243.08	120.7	42.27	211.586	5.00558	529	143.4	40.79	289.99	7.10934	0.334719	0.11257		0.491086			1.00534	0.757417	77	162.5	29.16	28.156	10.663	4.16776
025A	0	52	2	3	4	2	0	0	0	0	0	0	0	0	0	0	0	130	80	127	0	0	110.36	39.97	5.66	232.33	94.7	36.92	178.086	4.82356	188.62	105.6	40.04	183.364	4.57952	0.149524	0.0648155	0.0702842	0.145193	0.0652092	0.0781572	1.11406	1.04715	120.8	183.3	35.95	41.18	12.256	4.93579
026A	1	49	1	4	5	2	0	0	0	0	0	0	0	0	0	0	0	114	74	100.2	1	7980	89.86	16.19	5.74	232.99	157.7	52.89	257.188	4.8627	219.13	172.6	58.6	275.026	4.69328	0.0967701	0.0123286	0.0589418	0.228403	0.115672	0.164499	0.76105	0.970651	66.9	154.7	27.95	29.147	12.179	5.14272
029A	1	52	2	4	2	2	0	0	0	0	0	0	0	0	0	0	0	112	84	106	0	2400	92.89	14.7	5.73	529.29	222.4	52.63	380.888	7.23709	486.44	220.1	97.29	414.678	4.26229	0.309975	0.131566	0.183907	0.189645	0.0865582	0.123691	0.763559	0.772891	80.2	154	33.82	36.594	15.43	7.48073
030A	1	54	1	1	2	2	0	1	0	0	0	0	0	0	1	0	0	112	70	87.8	0	1680	91.39	15.54	5.33	189.15	154.2	46.67	238.7	5.11463	140.71	197.9	49	275.042	5.6131	0.175302	0.0780134	0.145396	0.175682	0.0875626	0.118369	1.00448	1.05033	57.3	148.5	25.98	21.124	9.579	4.26124
032A	1	56	4	3	4	2	0	1	1	1	0	0	1	0	0	0	0	120	90	116.5	1	960	108.92	23.06	5.69	93.15	116.3	39.2	174.13	4.44209	56.1	136.2	54.65	202.07	3.69753	0.100785	0.0513938	0.0925316	0.1612	0.0842	0.1065	0.915774	0.885888	87	158	34.85	38.635	15.476	7.95145
034A	0	52	2	4	3	2	0	1	1	1	0	0	1	0	0	0	0	110	90	110.5	1	120	124.56	32.67	6.58	194.3	226.4	40.8	306.06	7.50147						0.2152	0.1036	0.1297				0.634415		90	167	32.27	30.25	10.847	3.99688
036A	0	56	2	4	3	2	0	1	1	1	0	0	0	0	1	0	0	130	68	101.1	0	480	85.84	11.09	5.26	159.56	94.5	67.95	194.362	2.86037	94.7	73.4	75	167.34	2.2312	0.58481	0.175837	0.385521	0.0865243		0.00842015	1.231	1.63794	85.5	167	30.66	22.875	8.202	3.42856
037A	1	50	2	3	4	2	0	0	0	0	0	0	0	0	0	0	0	116	72	85.2	1	1040	95.46	23.42	6.03	160.35	252.3	50.98	335.35	6.57807	153.51	204.1	39.01	273.812	7.01902	0.14108	0.0621605	0.5694	0.1479	0.0710375	0.119483	0.853254	0.881218	77	159	30.46	29.844	11.805	5.98442
038A	0	49	2	4	4	2	0	0	0	0	0	0	0	0	0	0	0	122	62	102.6	1	40	92.84	10.77	5.71	213.08	97.7	27.54	167.856	6.09499	182.86	110.9	27	174.472	6.46193	0.31624	0.114385	0.244749	0.0892311	0.0361	0.069119	0.794139	7.22684	84	170	29.07	18.495	6.4	2.72869
041A	1	44	2	1	3	2	0	0	0	0	0	0	0	0	0	0	0	150	100	101	0	600	92.46	16.27	5.68	136.55	136.3	39.77	203.38	5.1139	131.15	122.6	39.4	188.23	4.77741	0.136094	0.0722753	0.0920163	0.108162	0.0459972	0.0659274	0.999589	1.07133	96	157	38.95	37.023	15.02	8.34399
042A	1	60	2	1	2	2	0	0	0	0	0	0	0	0	0	0	0	108	62	85	1	1000	100.84	11.03	6.39	96.34	139.7	65.39	224.358	3.43108	79.2	128.8	69.94	214.58	3.06806	0.450791	0.242897	0.188739	0.0857402		0.181865	1.3296	2.51232	59	152	25.54	23.207	10.044	5.34107
046A	1	58	3	1	3	2	0	0	0	0	0	0	0	0	0	0	0	100	60	92	1	240	91.55	12.91	5.49	86.3	281.8	46.17	345.23	7.47737	127.37	256.8	38.75	321.024	8.28449	0.233645	0.118308	0.22646	0.179748	0.0850544	0.10044	0.778989	0.779672	70	152	30.3	26.143	11.315	6.23888
048A	1	52	1	3	4	2	0	1	1	1	1	0	1	0	0	0	0	120	80	94.5	1	0	97.52	13.09	5.7	97.37	138.5	53.47	211.444	3.95444	145.45	135	51.78	215.87	4.16898	0.0912433	0.0352648	0.0802849	0.215911	0.099632	0.14899	1.60759	1.12739	78	159	30.85	28.474	11.263	5.50528
051A	1	46	2	4	2	2	0	1	1	1	1	0	1	1	1	0	0	110	68	90.8	0	0	107.62	13.81	5.6	259.57	60.7	32.56	145.174	4.45866	318.77	71.1	37.55	172.404	4.59132	0.168555	0.0769371	0.105345	0.174938	0.0561492	0.125002	0.877142	1.50334	72.2	153	30.84	26.377	11.268	5.95963
059A	1	53	1	4	6	2	0	1	0	0	0	0	0	0	1	0	0	100	62	92	0	80	94	11.13	5.91	137.1	217.8	55.9	301.12	5.38676	100.52	91.8	57.98	169.884	2.93004	0.198348	0.0894578	0.134209	0.0940564	0.038608	0.0595815	0.980233	1.02848	66.3	146	31.1	24.715	11.595	6.06024
066A	1	58	3	4	2	2	1	1	1	1	0	0	0	0	0	0	0	136	78	90.4	1	120	112.25	10.36	5.53	204.79	85.6	37.74	164.298	4.35342	184.41	117.6	46.44	200.922	4.32649	0.133438	0.0634475	0.0787474	0.187245	0.0852218	0.115595	0.895441	0.977035	65.2	152.2	28.15	29.562	12.761	6.52735
067A	0	46	1	4	3	2	1	1	0	0	0	0	0	0	0	1	0	100	70	104	0	0	99.9	24.46	5.4	96.62	151.1	34.99	205.414	5.87065	107.18	194.4	38.2	254.036	6.65016	0.0978788	0.0563927	0.057457	0.128271	0.032774	0.0375882	1.15964	1.21014	87.8	159.4	34.56	29.514	11.616	3.57197
069A	1	56	4	4	5	2	0	1	1	1	1	0	0	0	0	0	0	120	78	105.4	0	2520	78.7	18.44	5.71	294.89	203.7	54.13	316.808	5.85272	237.55	237.5	58.01	343.02	5.91312	0.277228	0.0495605	0.159612	0.1588	0.131982	0.193312	1.03342	1.03625	89.1	161.7	34.08	42.446	16.234	7.27498
070A	1	50	2	1	2	2	0	1	1	1	0	0	0	0	1	0	0	90	60	95.5	1	8880	102.53	20.83	6.32	247.71	92.3	47.87	189.712	3.96307	246.94	99.6	47.57	196.558	4.13197	0.321945	0.148455	0.175392				1.18678	1.48779	77.6	147.7	35.57	32.091	14.71	6.96264
072A	0	58	3	3	3	1	1	0	0	0	0	0	0	0	0	0	0	122	88	95.2	1	280	104.09	8.33	5.43	90.13	120.3	27.52	165.846	6.02638	102.05	126	26.87	173.28	6.44883	0.158975	0.0762285	0.0331002	0.235524			0.663684	0.746723	69.2	165.4	25.3	17.966	6.567	2.51305
073A	1	52	2	3	3	2	0	0	0	0	0	0	0	0	0	0	0	122	90	94.2	0	0	96.22	12.57	5.34	264.67	134.6	51.5	239.034	4.64144	199.22	161.9	49	250.744	5.11722	0.214448	0.125993	0.148874	0.151576	0.0700359	0.0869331	2.51822	3.2425	66.1	156	27.16	27.803	11.425	3.95776
074A	0	41	3	3	3	2	0	0	0	0	0	0	0	0	0	0	0	138	90	97.4	1	1200	92.2	19.35	5.79	213.58	133.2	38.75	214.666	5.53977	164.34	130.8	37.02	200.688	5.42107	0.155818	0.0687658	0.0746306	0.222977	0.105519	0.115547	1.85482	1.85355	98.5	186	28.47	26.625	7.696	3.2837
081A	1	60	3	2	6	2	0	1	1	1	0	0	1	0	0	1	0	120	72	85	0	840	105.41	9.75	6	193.51	217.8	45.03	301.532	6.69625	132.02	245.9	47.1	319.404	6.7814	0.130454	0.115574	0.177036	0.246621	0.111595	0.175177	0.833712	0.828254	67.4	156.35	27.57	28.174	11.525	5.34401
085A	1	41	2	1	2	2	0	1	1	1	1	0	1	0	1	0	0	122	88	84.5	0	320	92.84	14.36	5.15	110.24	122.5	50.19	194.738	3.88002	240.65	123.7	38.6	210.43	5.45155	0.0669603	0.052313	0.0809408	0.140251	0.059641	0.0822717	1.07557	1.42943	69	160	26.95	24.633	9.622	4.57469
086A	1	53	1	3	3	1	0	0	0	0	0	0	0	0	0	0	0	100	60	88	1	5040	95.39	10.42	6.09	185.77	218	36.12	291.274	8.06406	157.08	204.6	35.13	271.146	7.71836	0.200992	0.0930956	0.128235	0.181916	0.0853069		1.4605	2.05855	71.9	159	28.44	28.902	11.432	6.04901
089A	1	57	3	3	2	2	1	0	0	0	0	0	0	0	0	0	0	148	80	78.3	0	520	104.64	14.59	6.03	171.4	241.2	77.22	352.7	4.56747	164.32	194.5	65.76	293.124	4.45748	0.290984	0.153269	0.19111	0.172677	0.0794529	0.117422	0.833712	0.828254	68.1	158.5	27.11	29.639	11.798	5.78061
092A	1	50	2	1	2	2	1	0	0	0	0	0	0	0	0	0	0	100	60	113.8	1	1360	95.8	17.14	5.5	140.71	160	50.82	238.962	4.70213	155.5	149.6	31.1	211.8	6.81029	0.15534	0.0764648	0.120461	0.150634	0.0630038	0.114262	1.07557	1.42943	81.7	158.3	32.6	37.759	15.068	5.86965
093A	0	59	2	3	6	2	0	1	1	1	0	0	1	0	0	0	0	128	82	106	1	476	108.09	9.37	5.64	182.03	92.7	40.3	169.406	4.20362	179.08	95.9	37.48	169.196	4.5143	0.417938	0.250059	0.43051	0.432916	0.228335	0.709259	1.4605	2.05855	102.2	176.6	32.77	33.141	10.626	4.46704
095A	1	55	2	3	1	1	1	1	1	1	0	1	1	0	1	0	0	130	80	91.9	0	60	111.95	10.43	6.13	222.45	127.8	56.58	228.87	4.04507	188.05	120.8	37.61	196.02	5.21191	0.207441	0.099098	0.147333	0.158633	0.0890669	0.132686	0.978682	0.910613	64.77	145	30.81	26.043	12.387	5.63581
096A	1	46	2	4	3	2	0	0	0	0	0	0	0	0	0	0	0	102	70	102	1	0	102.29	14.28	5.77	140.59	147.2	51.48	226.798	4.40556	121.57	167.3	56.15	247.764	4.41254							0.937971	1.16489	82.3	151	36.09	38.271	16.785	8.35656
100A	1	47	4	1	2	2	0	1	1	1	0	1	0	1	0	0	1	110	60	105	0	640	101.29	16.88	5.39	253.08	105	32.85	188.466	5.73717	434.36	71.6	31.11	189.582	6.09392	0.150607	0.0685743	0.0842663	0.168448	0.0550159	0.0991119	1.09004	1.16081	75.1	154.3	31.54	34.469	14.478	7.27001
103A	1	43	2	4	3	2	0	0	0	0	0	0	0	0	0	0	0	138	80	90	1	740	106.91	11.45	5.07	126.82	139.3	61.99	226.654	3.6563	125.51	132.9	56.59	214.592	3.79205	0.138359	0.0642906	0.0810074	0.183973	0.0930176	0.0434608	1.01571	1.12616	65.6	149	29.55	26.71	12.031	5.48628
107A	0	50	2	4	4	2	0	0	0	0	0	0	0	0	0	0	0	128	80	115.1	0	360	96	21.19	5.67	159.88	149.2	34.02	215.196	6.32557	161.69	136.4	33.07	201.808	6.10245	0.136277	0.0783199	0.073294	0.121029	0.048349	0.0653819	1.19659	1.03342	97.4	167.7	34.63	30.519	10.852	4.33353
111A	0	45	2	3	3	2	0	0	0	0	0	0	0	0	0	0	0	126	86	104.5	0	204	91.24	14.37	5.45	159.22	145.5	33.35	210.694	6.31766	101.43	156.8	35.22	212.306	6.028	0.086335	0.0392939	0.0643018	0.0822168	0.0383695	0.082328	0.95863	0.939738	84.1	159.5	33.06	30.179	11.863	4.90369
112A	1	39	3	3	4	2	0	0	0	0	0	0	0	0	0	0	0	112	62	92	1	280	98.18	19.72	5.56	142.03	106.7	30.33	165.436	5.45453	300.49	133.2	35.55	228.848	6.43736	0.221507	0.108561	0.182481	0.286977	0.137788	0.157211	1.28318	1.94769	82	147.5	37.69	40.437	18.586	9.66637
115A	1	49	4	3	3	3	0	1	1	1	0	0	1	0	1	0	0	118	82	86	1	720	84.03	10.54	5.82	78.55	91.5	52.5	159.71	3.0421	69.61	137.2	44.6	195.722	4.38839	0.301352	0.169672	0.0002	0.381757	0.20389	0.188728	0.708608	0.863723	84.7	163	31.88	35.417	13.33	6.68475
116A	1	58	2	1	2	2	0	1	0	0	0	0	0	0	1	0	0	130	78	94	0	480	96.86	14.86	5.79	152.36	115	54.1	199.572	3.68895	141.62	133	56.06	217.384	3.8777	0.148619	0.0722037	0.128137	0.171243	0.0885517	0.12439	1.37564	1.29696	76.4	152.3	32.94	32.589	14.05	7.16326
117A	1	53	2	1	2	2	0	0	0	0	0	0	0	0	0	0	0	120	78	90.5	0	360	114.57	21.11	6.12	400.92	130.2	31.89	242.274	7.59718	329.52	142.5	37.1	245.504	6.61736	0.479482	0.18969	0.316774	0.436336	0.237892	0.284246	0.567779	0.579257	60.3	141.5	30.12	24.053	12.013	4.91333
118A	1	46	2	1	4	2	0	0	0	0	0	0	0	0	0	0	0	135	85	99	1	400	96.17	23.68	5.91	248.61	85.2	33.32	168.242	5.04928	330.77	81.3	27.16	174.614	6.42909	0.14086	0.0639006	0.0849791	0.200844	0.0864928	0.124813	1.56218	0.64242	77.3	155.1	32.13	31.417	13.06	5.92596
119A	1	54	2	1	3	2	0	1	1	0	1	0	0	0	0	0	0	140	80	80	0	120	91.92	11.58	5.18	204.27	197.8	56.72	295.374	5.20758	190.67	176	52.01	266.144	5.11717	0.132925	0.0597551	0.0944015	0.114465	0.0565292	0.0803794	0.909308	0.957076	70.7	153.7	29.93	32.548	13.777	6.89515
121A	1	47	2	3	3	2	0	0	0	0	0	0	0	0	0	0	0	110	70	92.5	1	1280	105.71	11.75	5.24	182.71	151.6	42.31	230.452	5.44675	189.27	147.8	47.48	233.134	4.91015	0.138169		0.103804	0.179468	0.0784043	0.128534	0.862932	0.923204	65.6	152.5	28.21	27.158	11.678	5.36398
122A	1	42	1	1	4	2	0	0	0	0	0	0	0	0	0	0	0	110	80	92.5	1	560	109	11.18	5.39	639.31	106.8	31.92	266.582	8.35157	432.59	122	43.85	252.368	5.75526	0.156118	0.06451	0.125581	0.146478	0.0529513	0.103184	1.2239	1.24175	73.8	155.4	30.56	27.962	11.579	5.53092
123A	1	40	2	1	2	2	1	0	0	0	0	0	0	0	0	0	0	110	80	86	1	1920	97.1	14.61	5.46	99.51	200.5	42.12	262.522	6.23272	103.99	184.9	52.19	257.888	4.94133	0.332747		0.262095	0.304772	0.153117	0.179902	0.676898	0.464571	69.5	154	29.31	26.609	11.22	5.28947
125A	1	46	2	1	3	1	1	0	0	0	0	0	0	0	0	0	0	110	80	107	1	840	88.99	17.67	5.61	205.27	216.3	41.74	299.094	7.16564	131.23	195.5	39.53	261.276	6.60956	0.0577657	0.0494137	0.0844842	0.0831312	0.0377849	0.0529517	1.1527	0.992125	92.6	154.4	38.84	41.256	17.306	8.12677
127A	1	54	2	1	3	2	1	1	0	0	0	0	0	0	1	0	0	117	63	81	0	0	86.94	15.8	5.53	162.42	153.6	32.75	218.834	6.68195	172.7	154.9	33.81	223.25	6.60308	0.131972	0.0273932	0.0914865	0.137927	0.0637478	0.117585	1.19417	1.28272	66.6	164.5	24.61	24.739	9.142	3.68093
129A	1	54	1	4	2	2	0	0	0	0	0	0	0	0	0	0	0	118	70	101.1	0	480	106.62	12.57	5.7	143.99	120.1	51.72	200.618	3.87892	222.59	135.5	44.96	224.978	5.00396	0.160655	0.0754635	0.118394	0.117718	0.0641996	0.0736337	0.852733	0.926654	82.9	149.4	37.14	36.677	16.432	7.62618
131A	1	48	2	1	2	2	0	0	0	0	0	0	0	0	0	0	0	116	78	94.2	1	180	102.52	17.59	5.98	212.07	279.4	46.69	368.504	7.89257	195.91	206.7	41.39	287.272	6.94061				0.1536	0.0969	0.0763	1.11122	1.2842	70.2	152.2	30.3	30.821	13.305	5.63544
[truncated: 19 more columns]

## Sheet: Codes
Sex	Code
Male	0
Female	1
other variables	Code
No	0
Yes	1
Intervention	Code
Pre	1
Post	2
Intervention	Code
HIIT	0
MICT	1
smoker	Code
yes	1
no	2
ex	3
work	Code
Housewife	1
Unemployed	2
Employed	3
Independent	4
Retired	5
marital status	Code
Single	1
Married	2
Divorced	3
Widowed	4
